# Supplementary material for: Pathways to effective surgical coverage in a lower-middle-income country: A multiple methods study of the family physician-led generalist surgical team in rural Nepal
Source: PLOS Glob Public Health. 2023 Feb 28;3(2):e0001510. doi: 10.1371/journal.pgph.0001510 (PMC10021892; doi:10.1371/journal.pgph.0001510)
Supplement: S1 Data — (XLSX) [file pgph.0001510.s011.xlsx]

## Sheet: surgery data
S. NO	Hospital	District	Region	District_population	Type	Support	total surgery	Surgery Availibility	Total Laprotomy	Laprotomy service availibility	C/S	CS/ availibility	Total Minor Surgery	Total Major Surgery	total_surgery	Total Surgery/100000	Minor Sur/100000	CS/Major Surgery	Hospital	Complete OT team	CS/ availibility2	M S Availibility	Laprotomy service availibility 3	OI team + C/ S+ Major Surg+ Lapr.	Hospital4	complete OT team + 80% enablng environment	complete OT team + 80% enablng environment5	24 hour Xray and USG	CS/ availibility6	Comple OT+ 80%EE+CS	CS/ availibility7	Laprotomy Availibility	Total Laprotomy 8	Hospital 9	q128. Functional Xray availablity	q129. Functional USG availability	24 hour Xray and USG10
1	Panchthar -District	Panchthar	1	193593	15 bedded-GON	YES	190	1	3	1	172	1	7	183	190	94.5282	3.61583	0.939891	Panchthar -District	1	1	1	1	1	Panchthar -District	both EE and complete OT team	1	1	1	1	1	1	3	Panchthar -District	24 hours	24 hours	1
2	Sankhuwasabha -District	Sankhuwasabha	1	157480	15 bedded-GON	YES	373	1	0	0	55	1	318	55	373	34.9251	201.93	1	Sankhuwasabha -District	0	1	1	0		Sankhuwasabha -District	none	0	1	1	0	1	0	0	Sankhuwasabha -District	24 hours	24 hours	1
3	Solukhumbu- Kunde	Solukhumbu	1	104496	Private	YES	110	1	0	0	0	0	108	2	110	1.91395	103.353	0	Solukhumbu- Kunde	0	0	1	0		Solukhumbu- Kunde	none	0	1	0	0	0	0	0	Solukhumbu- Kunde	24 hours	24 hours	1
4	Solukhumbu- Pasang	Solukhumbu	1	104496	Private	YES	307	1	0	0	0	0	307	0	307	307	293.791	0	Solukhumbu- Pasang	0	0	0	0		Solukhumbu- Pasang	none	0	1	0	0	0	0	0	Solukhumbu- Pasang	24 hours	24 hours	1
5	Solukhumbu-District	Solukhumbu	1	104496	15 bedded-GON	YES	373	1	0	0	36	1	337	36	373	34.4511	322.5	1	Solukhumbu-District	1	1	1	0		Solukhumbu-District	complete OT team only	0	1	1	0	1	0	0	Solukhumbu-District	24 hours	24 hours	1
6	Taplejung- District	Taplejung	1	128499	15 bedded-GON	YES	123	1	1	1	71	1	42	81	123	63.0355	32.6851	0.876543	Taplejung- District	1	1	1	1	1	Taplejung- District	complete OT team only	0	1	1	0	1	1	1	Taplejung- District	24 hours	24 hours	1
7	Terathum- District	Terathum	1	101209	15 bedded-GON	YES	357	1	0	0	8	1	349	8	357	7.90444	344.831	1	Terathum- District	0	1	1	0		Terathum- District	none	0		1	0	1	0	0	Terathum- District	24 hours	Routine hours only
8	Dolakha- Community	Dolakha	2	186160	Community	YES	40	1	0	0	0	0	40	0	40	40	21.4869	0	Dolakha- Community	0	0	0	0		Dolakha- Community	none	0	1	0	0	0	0	0	Dolakha- Community	24 hours	24 hours	1
9	Dolakha- Gaurishanker	Dolakha	2	186160	Private	YES	314	1	2	1	53	1	154	160	314	85.9476	82.7245	0.33125	Dolakha- Gaurishanker	0	1	1	1	1	Dolakha- Gaurishanker	EE only	0	1	1	0	1	1	2	Dolakha- Gaurishanker	24 hours	24 hours	1
10	Dolakha- Jiri	Dolakha	2	186160	15 bedded-GON	YES	270	1	2	1	93	1	144	126	270	67.6837	77.3528	0.738095	Dolakha- Jiri	0	1	1	1		Dolakha- Jiri	EE only	0	1	1	0	1	1	2	Dolakha- Jiri	24 hours	24 hours	1
11	Dolakha- PHC	Dolakha	2	186160	Upgraded-GON	YES	179	1	4	1	71	1	68	111	179	59.6261	36.5277	0.63964	Dolakha- PHC	1	1	1	1	1	Dolakha- PHC	both EE and complete OT team	1	1	1	1	1	1	4	Dolakha- PHC	24 hours	24 hours	1
12	Ramechhap Cooperative	Ramechhap	2	203966	Private	YES	65	1	0	0	0	0	65	0	65	65	31.8681	0	Ramechhap Cooperative	0	0	0	0		Ramechhap Cooperative	none	0		0	0	0	0	0	Ramechhap Cooperative	24 hours	Routine hours only
13	Ramechhap District	Ramechhap	2	203966	15 bedded-GON	NO	23	1	0	0	0	0	23	0	23	23	11.2764	0	Ramechhap District	0	0	0	0		Ramechhap District	none	0		0	0	0	0	0	Ramechhap District	24 hours	Routine hours only
14	Ramechhap-PHC	Ramechhap	2	203966	Upgraded-GON	NO	83	1	0	0	11	1	72	11	83	5.39306	35.3	1	Ramechhap-PHC	1	1	1	0		Ramechhap-PHC	both EE and complete OT team	1	1	1	1	1	0	0	Ramechhap-PHC	24 hours	24 hours	1
15	Rasuwa District	Rasuwa	2	43885	15 bedded-GON	NO	111	1	0	0	0	0	111	0	111	111	252.934	0	Rasuwa District	0	0	0	0		Rasuwa District	none	0		0	0	0	0	0	Rasuwa District	24 hours	Routine hours only
16	Gulmi District	Gulmi	3	269573	50 bedded-GON	YES	708	1	0	0	48	1	660	48	708	17.8059	244.832	1	Gulmi District	1	1	1	0		Gulmi District	both EE and complete OT team	1	1	1	1	1	0	0	Gulmi District	24 hours	24 hours	1
17	Gulmi Resunga	Gulmi	3	269573	Private	NO	714	1	4	1	7	1	634	80	714	29.6766	235.187	0.0875	Gulmi Resunga	0	1	1	1	1	Gulmi Resunga	EE only	0	1	1	0	1	1	4	Gulmi Resunga	24 hours	24 hours	1
18	Lamjung Community	Lamjung	3	168652	Community	YES	726	1	5	1	171	1	411	315	726	186.775	243.697	0.542857	Lamjung Community	1	1	1	1	1	Lamjung Community	both EE and complete OT team	1	1	1	1	1	1	5	Lamjung Community	24 hours	24 hours	1
19	Manang- District	Manang	3	6399	15 bedded-GON	NO	26	1	0	0	0	0	26	0	26	26	406.313	0	Manang- District	0	0	0	0		Manang- District	none	0		0	0	0	0	0	Manang- District	24 hours	Routine hours only
20	Mustang District	Mustang	3	13452	15 bedded-GON	NO	100	1	0	0	0	0	100	0	100	100	743.384	0	Mustang District	0	0	0	0		Mustang District	none	0	1	0	0	0	0	0	Mustang District	24 hours	24 hours	1
21	Myagdi- District	Myagdi	3	112439	50 bedded-GON	YES	308	1	2	1	46	1	204	104	308	92.4946	181.432	0.442308	Myagdi- District	1	1	1	1	1	Myagdi- District	both EE and complete OT team	1	1	1	1	1	1	2	Myagdi- District	24 hours	24 hours	1
22	Myagdi-Private	Myagdi	3	112439	Private	NO	0	0	0	0	0	0	0	0	0	0	0	0	Myagdi-Private	0	0	0	0		Myagdi-Private	none	0	1	0	0	0	0	0	Myagdi-Private	24 hours	24 hours	1
23	Dolpa District	Dolpa	4	38607	15 bedded-GON	NO	87	1	0	0	3	1	62	25	87	64.7551	160.593	0.12	Dolpa District	0	1	1	0		Dolpa District	none	0	1	1	0	1	0	0	Dolpa District	24 hours	24 hours	1
24	Humla District	Humla	4	53580	15 bedded-GON	YES	48	1	0	0	1	1	47	1	48	1.86637	87.7193	1	Humla District	0	1	1	0		Humla District	none	0		1	0	1	0	0	Humla District	Routine hours only	Routine hours only
25	Jumla Academy	Jumla	4	114289	Academy	NO	1221	1	16	1	62	1	830	391	1221	342.115	726.229	0.158568	Jumla Academy	1	1	1	1	1	Jumla Academy	both EE and complete OT team	1	1	1	1	1	1	16	Jumla Academy	24 hours	24 hours	1
26	Kalikot District	Kalikot	4	143984	15 bedded-GON	YES	97	1	3	1	52	1	27	70	97	48.6165	18.7521	0.742857	Kalikot District	1	1	1	1	1	Kalikot District	both EE and complete OT team	1		1	1	1	1	3	Kalikot District	Routine hours only	Routine hours only
27	Mugu District	Mugu	4	58123	15 bedded-GON	YES	50	1	0	0	0	0	50	0	50	50	86.0245	0	Mugu District	0	0	0	0		Mugu District	none	0	1	0	0	0	0	0	Mugu District	24 hours	24 hours	1
28	Rukum District	Rukum	4	215151	15 bedded-GON	YES	477	1	0	0	22	1	455	22	477	10.2254	211.479	1	Rukum District	0	1	1	0		Rukum District	none	0	1	1	0	1	0	0	Rukum District	24 hours	24 hours	1
29	Rukum-Chaurjahari	Rukum	4	215151	Mission	YES	1028	1	10	1	50	1	622	406	1028	188.705	289.099	0.123153	Rukum-Chaurjahari	1	1	1	1	1	Rukum-Chaurjahari	both EE and complete OT team	1		1	1	1	1	10	Rukum-Chaurjahari	Routine hours only	Routine hours only
30	Achham district hospital	Achham	5	266763	15 bedded-GON	YES	465	1	0	0	23	1	442	23	465	8.62189	165.69	1	Achham district hospital	0	1	1	0	0	Achham district hospital	EE only	0	1	1	0	1	0	0	Achham district hospital	24 hours	24 hours	1
31	Achham-Bayalpata	Achham	5	266763	Community	YES	2627	1	1	1	88	1	2343	284	2627	106.462	878.308	0.309859	Achham-Bayalpata	0	1	1	1	1	Achham-Bayalpata	EE only	0	1	1	0	1	1	1	Achham-Bayalpata	24 hours	24 hours	1
32	Baitadi District	Baitadi	5	255775	15 bedded-GON	YES	49	1	0	0	43	1	6	43	49	16.8117	2.34581	1	Baitadi District	1	1	1	0	0	Baitadi District	both EE and complete OT team	1	1	1	1	1	0	0	Baitadi District	24 hours	24 hours	1
33	Bajhang District	Bajhang	5	203713	15 bedded-GON	YES	680	1	7	1	51	1	588	92	680	45.1616	288.641	0.554348	Bajhang District	1	1	1	1	1	Bajhang District	both EE and complete OT team	1	1	1	1	1	1	7	Bajhang District	24 hours	24 hours	1
34	Bajhang Amisha	Bajhang	5	203713	Private	NO	0	0	0	0	0	0	0	0	0	0	0	0	Bajhang Amisha	0	0	0	0	0	Bajhang Amisha	none	0	1		0		0	0	Bajhang Amisha	24 hours	24 hours	1
35	Bajura District	Bajura	5	141652	15 bedded-GON	YES	37	1	0	0	11	1	26	11	37	7.76551	18.3548	1	Bajura District	0	1	1	0	0	Bajura District	none	0	1	1	0	1	0	0	Bajura District	24 hours	24 hours	1
36	Darchula District	Darchula	5	137100	15 bedded-GON	YES	651	1	0	0	43	1	599	52	651	37.9285	436.907	0.826923	Darchula District	1	1	1	0	0	Darchula District	complete OT team only	0	1	1	0	1	0	0	Darchula District	24 hours	24 hours	1
37	Darchula-Gokuleshwor	Darchula	5	137100	Upgraded-GON	NO	25	1	0	0	0	0	24	1	25	25	17.5055	0	Darchula-Gokuleshwor	0	0	1	0	0	Darchula-Gokuleshwor	none	0		0	0	0	0	0	Darchula-Gokuleshwor	Routine hours only	Routine hours only
38	Doti -District	Doti	5	211276	15 bedded-GON	YES	509	1	0	0	54	1	432	77	509	36.4452	204.472	0.701299	Doti -District	1	1	1	0		Doti -District	both EE and complete OT team	1	1	1	1	1	0	0	Doti -District	24 hours	24 hours	1
39	Doti- Sujung	Doti	5	211276	Private	YES	118	1	0	0	8	1	101	17	118	8.04635	47.8048	0.470588	Doti- Sujung	0	1	1	0		Doti- Sujung	EE only	0	1	1	0	1	0	0	Doti- Sujung	24 hours	24 hours	1
	Total			3529816			13669	37	60	13	1353	27	10834	2835	13669	80.3158	306.928	0.477249		15	27	29	13	12			12	30	27	12	27	13	60				30

## Sheet: 2022 SAO& gSAO data
S.No	Name of Hospital	Name of District	Name of Province	Population 2021	MDGP	ASBA	AA	GSAO	GSAO/100000	OBGYN	General Surgeon	Orthopedic Surgeon	Anesthesologist	SAO	SAO/100000
1	Humla District Hospital	Humla	Karnali	55496	0	3	1	4	7.20773					0	0
2	AMISHA HOSPITAL PVT LTD	BAJHANG	Sudurpachim	189097	0	1	0	1	0.528829					0	0
3	DISTRICT HOSPITAL	BAJHANG	Sudurpachim	189097	0	1	1	2	1.05766	1				1	0.528829
4	Ramechhap District Hospital	Ramechhap	Bagmati	170620	1	0	1	2	1.1722		1			1	0.586098
5	Doti district hospital	Doti	Sudurpachim	205683	1	3	1	5	2.43093					0	0
6	District hospital sankhuwasabha	Sankhuwasabha	Province 1	159046	1	1	1	3	1.88625			1	1	2	1.2575
7	Darchula District Hospital	Darchula	Sudurpachim	135056	1	1	1	3	2.2213					0	0
8	Jiri Hospital	Dolakha	Bagmati	172726		0	1	1	0.578952					0	0
9	kalikot District Hospital	Kalikot	Karnali	144917	1	3	1	5	3.45025					0	0
10	District hospital Taplejung	Taplejung	Province 1	120359	2	2	1	5	4.15424					0	0
11	Pashupati chaulagai Memmorial hospital	Dolakha	Bagmati	172726	1	0	1	2	1.1579		1			1	0.578952
12	Gokuleshwor Hospital	Darchula	Sudurpachim	135056	0	1	0	1	0.740434					0	0
13	district hospital bajura	Bajura	Sudurpachim	138998	0	2	1	3	2.1583	1				1	0.719435
14	Gaurishankhar hospital	Dolakha	Bagmati	172726	1	0	0	1	0.578952					0	0
15	Dolakha samuhudahik hospital	Dolakha	Bagmati	172726	1	0	0	1	0.578952					0	0
16	Gulmi Hospital ,Tamghas Gulim	Gulmi	Lumbini	246836	2	0	0	2	0.810255					0	0
17	District Hospital Achham	Achham	Sudurpachim	229816	1	1	1	3	1.30539					0	0
18	Bayalpata Hospital	Achham	Sudurpachim	229816	0	0	0	0	0			1		1	0.435131
19	Rukum East Hospital	Rukum East	Lumbini	57962	0	1	1	2	3.45054					0	0
20	District Hospital Tehrathum	Tehrathum	Province 1	89125	1	4	1	6	6.73212					0	0
21	Karnali Academy of Health Sciences Teaching Hospital	Jumla	Karnali	119377	7	0	1	8	6.70146	4	3	4	5	16	13.4029
22	Beni hospital	Myagdi	Gandaki	107372	1	1	1	3	2.79402	1	1			2	1.86268
23	District Hospital Baitadi	Baitadi	Sudurpachim	244400	1	1	1	3	1.2275			1	1	2	0.818331
	Total			2759612	23	26	17	66	2.39164	7	6	7	7	27	0.978398

## Sheet: 2016 SAO & GSAO 
fINALSNO	district	Hospital	hospital_code	district_population	Surgeon	Gynae	Ortho	Anesthesio	MDGP	ASBA	MO/GP Anes	AA	Other AA	SAO	gSAO
1	Panchthar	Panchthar District	1	193593	0	0	0	0	1	0	1	2	1	0	5
2	Taplejung	Taplejung District	6	128499	0	0	0	0	1	2	1	2	0	0	6
3	Terhathum	Tehrathum District	7	101209	0	1	0	0	0	1	0	1	0	1	2
4	Sankhuwasabha	Sankhuwasabha District	2	157480	0	0	0	0	0	0	0	0	0	0	0
5	Gulmi	Gulmi resunga	18	269573	0	0	0	0	1	0	1	0	0	0	2
6	Gulmi	Gulmi District	17	269573	0	0	0	0	1	2	0	1	0	0	4
7	Rukum	Rukum District	28	215151	0	1	0	0	0	0	5	1	0	1	6
8	Doti	Doti District	39	211276	0	0	0	0	1	1	0	2	0	0	4
9	Bajura	Bajura District	35	141652	0	0	0	0	0	0	0	1	0	0	1
10	Darchula district	Darchula Gokuleshor	37	137100	0	0	0	0	0	0	0	0	0	0	0
11	Achham	Achham District	30	266763	0	0	0	0	0	2	0	1	0	0	3
12	Rukum	Rukum Chaurjahari	29	215151	0	0	0	0	1	0	4	0	1	0	6
13	Humla	Humla District	27	53580	0	0	0	0	0	1	1	0	0	0	2
14	Ramechhap	Ramechap district	15	203966	0	0	0	0	0	0	0	0	0	0	0
15	Ramechhap	Ramechhap tamakoshi	14	203966	0	0	0	0	0	0	0	0	0	0	0
16	Ramechhap	Ramechap PHC	13	203966	0	0	0	0	1	1	0	1	0	0	3
17	Dolakha	Dolakha district	11	186160	0	0	0	0	1	1	6	0	0	0	8
18	Dolakha	Dolakha Community Hospital	10	186160	0	0	1	0	0	0	0	0	1	1	1
19	Dolakha	Dolakha PHC upgraded	8	186160	0	0	0	0	2	0	6	0	1	0	9
20	Dolakha	Dolakha Gaurishankar	9	186160	0	0	0	0	0	0	0	0	0	0	0
21	Rasuwa	Rasuwa District	16	43885	0	0	0	0	0	0	6	0	0	0	6
22	Myagdi	Myagdi district	22	112440	0	0	0	0	1	2	1	1	0	0	5
23	Myagdi	Myagdi Beni Hospital	21	112440	0	0	0	0	0	0	0	0	0	0	0
24	Baitadi	Baitadi District	32	255775	0	1	0	0	0	1	0	1	0	1	2
25	Bajhang	Bajhang District	33	203713	0	0	0	0	1	1	0	2	0	0	4
26	Doti	Doti- Sujung	38	211276	0	0	0	0	1	0	0	1	0	0	2
27	Darchula district	Darchula District	36	137100	0	0	0	0	1	1	0	1	0	0	3
28	Kalika Kalikot	Kalikot District	25	143984	0	0	0	0	1	2	0	1	0	0	4
29	Mugu	Mugu District	26	58123	0	0	0	0	0	0	0	0	0	0	0
30	Solukhumbu	Solukhumbu district	5	104496	0	0	0	0	1	0	0	2	0	0	3
31	Solukhumbu	Solu Pasang Lhamu	4	104496	0	0	0	0	0	0	0	0	0	0	0
32	Solukhumbu	Solu Kunde	3	104496	0	0	0	0	0	0	0	0	0	0	0
33	Lamjung	Lamjung Community	19	168652	1	1	0	0	2	1	0	1	0	2	4
34	Manang	Manang District	20	6399	0	0	0	0	0	0	0	0	0	0	0
35	Dolpa	Dolpa District	12	38607	0	0	0	0	0	0	0	0	0	0	0
36	Jumla	Jumla Academy	24	114289	2	1	2	2	2	0	2	2	0	7	6
37	mustang	Mustang District	23	13452	0	0	0	0	0	0	0	0	0	0	0
38	Bajhang	Bajhan Amisha	34	203713	0	0	0	0	0	0	0	0	0	0	0
39	Accham	Achham Bayalpata	31	266763	0	0	0	0	2	1	3	1	0	0	7
					3	5	3	2	22	20	37	25	4	13	108
